# Supplementary material for: Home Range and Activity Patterns of Free-Ranging Cats: A Case Study from a Chinese University Campus
Source: Animals (Basel). 2022 Apr 28;12(9):1141. doi: 10.3390/ani12091141 (PMC9103849; doi:10.3390/ani12091141)
Supplement: Supplementary file 1 [file animals-12-01141-s001.zip]

Archive with 3 entries (2 files):
- animals-1568092-supplementary/
- animals-1568092-supplementary/Supplementary Materials.pdf
- animals-1568092-supplementary/Supplementary Materials.xlsx
