# Supplementary material for: Home Range and Activity Patterns of Free-Ranging Cats: A Case Study from a Chinese University Campus
Source: Animals (Basel). 2022 Apr 28;12(9):1141. doi: 10.3390/ani12091141 (PMC9103849; doi:10.3390/ani12091141)
Supplement: Supplementary file 1 [file animals-12-01141-s001.zip › animals-1568092-supplementary/Supplementary Materials.xlsx]

## Sheet: Sheet1
Table S2. Activity steps data of free-ranging cats in different time periods in one day (The data in the table is the average number of activity steps of an individual in the same time period within five days).
ID	Date	Season	0:00-1:00	1:00-2:00	2:00-3:00	3:00-4:00	4:00-5:00	5:00-6:00	6:00-7:00	7:00-8:00	8:00-9:00	9:00-10:00	10:00-11:00	11:00-12:00	12:00-13:00	13:00-14:00	14:00-15:00	15:00-16:00	16:00-17:00	17:00-18:00	18:00-19:00	19:00-20:00	20:00-21:00	21:00-22:00	22:00-23:00	23:00-0:00
I-2M	December 2019	Non-Breeding	0	0	441.997	489.975	195.207	855.933	920.728	467.281	818.734	1377.78	821.789	416.769	998.574	761.347	115.242	296.301	570.964	1184.07	2533.23	1336.43	1362.83	1721.33	802.95	600.934
I-5F	December 2019	Non-Breeding	64.2507	172.323	801.388	61.0164	1089.71	721.523	930.909	1036.4	1648.44	2358.93	2796.65	1298.53	904.263	1161.98	463.011	572.727	838.713	2239.64	2628.65	2974.22	1624.25	1426.08	911.661	1016.34
II-10M	December 2019	Non-Breeding	1149.68	399.84	427.183	81.1382	610.302	1470.32	2536.96	653.313	2248.5	2056.33	1825.12	997.731	351.954	722.919	698.67	634.958	1480.96	731.275	463.875	1107.74	1528.2	713.387	684.628	335.216
II-11M	December 2019	Non-Breeding	0	0	161.408	146.365	0	28.5049	38.9384	413.674	993.859	1939.89	1155.39	893.266	1399.57	1043	1644.93	1559.64	1003.59	976.891	1822.37	1823.29	741.54	169.567	49.9662	47.3517
II-12M	June 2020	Breeding	634.044	282.913	1475.76	704.78	64.3305	51.5157	733.837	289.102	118.553	48.1518	384.911	968.198	624.896	426.908	156.907	583.263	547.643	608.715	1050.48	472.151	821.183	874.392	1089.16	973.609
III-1M	December 2019	Non-Breeding	1889.56	758.332	903.715	2006.14	888.092	890.554	1146.14	960.71	373.444	268.847	114.49	331.893	357.294	97.6749	321.732	858.284	752.75	1780.6	749.848	770.931	1244.68	2818.77	489.963	777.963
III-2F	June 2020	Breeding	742.087	1181.18	772.873	649.846	776.75	662.259	349.894	101.788	56.8051	94.6905	299.034	341.083	741.329	657.511	513.988	671.213	371.315	1289.21	1309.71	1153.87	518.785	260.906	653.729	298.139
III-3F	June 2020	Breeding	207.394	51.2139	567.196	618.35	715.823	812.85	1309.51	397.875	1148.59	696.392	400.753	943.572	702.47	906.185	768.659	319.458	1176.14	725.274	1560.53	1364.93	1115.9	1264.07	1142.71	635.552
III-4F	June 2020	Breeding	492.252	313.15	563.196	972.946	750.76	582.069	631.581	302.775	1088.6	643.154	325.466	261.13	479.76	138.672	154.265	303.188	356.198	500.628	647.72	490.96	669.18	825.544	745.512	607.893
Lucky	June 2020	Breeding	209.787	547.533	900.17	994.263	1185.36	429.965	26.1991	206.243	849.383	1534.59	818.252	496.233	778.063	901.839	1158.98	472.964	1014.12	1394.32	2865.64	1866.25	2898.95	2106.59	882.112	902.798
